# Supplementary material for: Rational Design of Hierarchical Beta Zeolites via Post-Synthesis Treatments and Their Applications
Source: Molecules. 2025 Feb 24;30(5):1030. doi: 10.3390/molecules30051030 (PMC11902114; doi:10.3390/molecules30051030)
Supplement: Supplementary file 1 [file molecules-30-01030-s001.zip]

Archive with 1 entries (1 files):
- molecules-3479153-supplementary materials.pdf
